# Supplementary material for: Association of aPTT-Guided Anticoagulation Monitoring with Thromboembolic Events in Patients Receiving V-A ECMO Support: A Systematic Review and Meta-Analysis
Source: J Clin Med. 2023 Apr 30;12(9):3224. doi: 10.3390/jcm12093224 (PMC10179156; doi:10.3390/jcm12093224)
Supplement: Supplementary file 1 [file jcm-12-03224-s001.zip]

Archive with 1 entries (1 files):
- jcm-2336395-supplementary.pdf
